# Supplementary material for: Unraveling the rapid radiation of crested newts (Triturus cristatus superspecies) using complete mitogenomic sequences
Source: BMC Evol Biol. 2011 Jun 14;11:162. doi: 10.1186/1471-2148-11-162 (PMC3224112; doi:10.1186/1471-2148-11-162)
Supplement: Additional file 2 — Sampling details. The Triturus material included in this study. [file 1471-2148-11-162-S2.XLS]

## Sheet: Sheet1
Additional file 2: Sampling details. The Triturus material included in this study.
		Coordinates
Species	Country & Locality	Longitude	Latitude	Sample ID	Genbank Accession No.
Crested newts
Triturus carnifex	Italy: Fuscaldo	39º25'N	16º02'E	ZMA9108-405	HQ697272
Triturus cristatus	England: Kent	51º17'N	00º32'E	ZMA7802-594	HQ697273
Triturus dobrogicus	Croatia: Dugo Selo	45º49'N	16º15'E	ZMA9103-880	HQ697274
Triturus karelinii central	Turkey: Trabzon	40°52'N	39°52'E	2103	HQ697275
Triturus karelinii east	Azerbaijan: Avyarud	38°30'N	48º36'E	2412	HQ697276
Triturus karelinii west	Turkey: Keşan	40°55'N	26°38'E	2360	HQ697277
Triturus macedonicus	Greece: Asprangeli	39º50'N	20º44'E	2104	HQ697278
Marbled newts
Triturus marmoratus	France: Confolens	46º01'N	00º40'E	ZMA9095-518	HQ697279
Triturus pygmaeus	Spain: Venta del Charco	38º12'N	04º16'E	ZMA7677-282	HQ697280
Sample ID refers to complete specimens (references starting with ZMA, deposited at the Herpetology department of the Zoological Museum Amsterdam, The Netherlands) or tail tips (only referred to by numbers, stored at the Netherlands Centre for Biodiversity - Naturalis, The Netherlands).
