# Supplementary material for: Unraveling the rapid radiation of crested newts (Triturus cristatus superspecies) using complete mitogenomic sequences
Source: BMC Evol Biol. 2011 Jun 14;11:162. doi: 10.1186/1471-2148-11-162 (PMC3224112; doi:10.1186/1471-2148-11-162)
Supplement: Additional file 3 — Primer information. The primers used to sequence the Triturus mitochondrial genomes. [file 1471-2148-11-162-S3.XLS]

## Sheet: Sheet1
Additional file 3: Primer information. The primers used to sequence the Triturus mitochondrial genomes.
Fragment*	Primer name	Sequence (5'-3')	Individuals**	Reference
L1 (±1500 bp)
forward
	12SAL	AAACTGGGATTAGATACCCCACTAT	all	[1]
reverse
	16S2000H	GTGATTAYGCTACCTTTGCACGGT	all	[1]
L2 (±1600 bp)
forward
	LX12SN1	TACACACCGCCCGTCA	all	[1]
reverse
	LX16S1R	GACCTGGATTACTCCGGTCTGAACTC	all	[1]
A (±1500 bp)
forward
	LX16S1	GGTTTACGACCTCGATGTTGGATCA	all	[1]
reverse
	Met3850H	GGTATGGGCCCAARAGCTT	all	[1]
B (±1600 bp)
forward
	Ile3700L	AGGRRYYACTTTGATARAGT	all except ZMA9103-880, 2360	[1]
	880BF	AGGAGTTACTTTGATAGAGT	ZMA9103-880, 2360	This study
reverse
	COI5350H	AGGGTGCCRATRTCYTTRTGRTT	all except ZMA9103-880, 2360	[1]
	880BR	AGGGTGCCAATGTCTTTGTGGTT	ZMA9103-880, 2360	This study
internal forward
	518BFi	CACCTTGGCTGAATGACCTT	ZMA9095-518	This study
	282BFi	CTATTGCACACCTTGGCTGA	ZMA7677-282	This study
	L3780	TCGAACCTACCCTGAGGAGAT	ZMA9103-880, 2360	[2]
internal reverse
	518BRi	TTTGAAGGCCTTTGGTCTTG	ZMA9095-518, ZMA7677-282	This study
	H5018	TCTGGGTTGCATTCAGAAGA	ZMA9103-880, 2360	[2]
C1 (±1600 bp)
forward
	Ala5030L	ACATCTTCTGAATGCAACCCA	ZMA9095-518, ZMA7677-282, ,ZMA9108-405, 2104, 2412, 2103	[1]
	594C1F	TTCTGAATGCAACCCAGACA	ZMA7802-594	This study
	880C1F	AGCTAAACGCTCAAGCATCG	ZMA9103-880, 2360	This study
reverse
	COI6600H	AAGTGYTGTGGRAARAATGT	ZMA9095-518, ZMA7677-282, ,ZMA9108-405, 2104, 2412, 2103, 2360	[1]
	594C1R	CCAGGCCAAGAAAGTGTTGT	ZMA7802-594	This study
internal forward
	518C1Fi	AACTGGCTCGTTCCCCTAAT	ZMA9095-518, ZMA7677-282	This study
	594C1Fi	ACCGCCATCCTCTTACTCCT	ZMA7802-594	This study
	405C1Fi	CTGAACATCACGAGGCTTGA	ZMA9108-405, 2104	This study
internal reverse
	518C1Ri	CCCCGTGCATAGTTGCTAGT	ZMA9095-518, ZMA7677-282	This study
	594C1Ri	GACTTCAGGGTGACCGAAAA	ZMA7802-594	This study
	405C1Ri	ATAAACCCAAGGGCCCATAA	ZMA9108-405	This study
	2104C1Ri	CCCCCACAGTAAACAGGAAA	2104	This study
C2 (±1400 bp)
forward
	COI5600L	TTCCCTCGAATAAATAAYATAAG	ZMA9095-518, ZMA9108-405, ZMA9103-880, 2412, 2103	[1]
	282C2F	TTCCCGCGAATGAATAACATAAG	ZMA7677-282	This study
	594C2F	CATTGTGCTGGCAAACTCAT	ZMA7802-594	This study
	2104C2F	TGCCATTATAGGGGGATTTG	2104	This study
	2360C2F	GCAGGAGTGTCCTCGATTCT	2360	This study
reverse
	COII7000H	TGAAAGTGTAGTAGTTCTTCTAT	ZMA9095-518, ZMA9108-405, 2412, 2103	[1]
	282C2R	TGAAAGTGTAACAATTCTTCTAT	ZMA7677-282	This study
	594C2R	CGGATGTGCCATACAAGATG	ZMA7802-594, 2104	This study
	880C2R	CGGATGTGCCATACAAGATG	ZMA9103-880	This study
	2360C2R	GATGCTGCGTCTTGAAAGC	2360	This study
internal forward
	405C2Fi	GATACATGGGCATGGTTTGA	ZMA9108-405	This study
	880C2Fi	TCCACTGGTTCCCACTTTTC	ZMA9103-880	This study
internal reverse
E (±900 bp)			all
forward
	Ser6800L	GAACCCCCITARRYTAATTTCAAGT		[1]
reverse
	Lys7700H	CACCGRTCTWYAGCTTAAAAGGC	all	[1]
E-F (±800 bp)
forward
	518EFF	CCCATCTATGGGCGTTAAAA	ZMA9095-518	This study
	282EFF	ATCCCAGGACGACTCAATCA	ZMA7677-282	This study
	594EFF	GCGACTCAACCAAACAACCT	ZMA7802-594	This study
	405EFF	CCCAGGACGACTTAACCAAA	ZMA9108-405	This study
	2104EFF	TCCATGGGGGTAAAAACAGA	2104	This study
	880EFF	TCTCCGCAGAAGATGTCCTT	ZMA9103-880	This study
	2412EFF	CAGTTCCGTCCATAGGGGTA	2412	This study
	2103EFF	AAAAACAGACGCCATTCCAG	2103	This study
	2360EFF	CCCAGGACGACTTAACCAAA	2360	This study
reverse
	518EFR	CCAAATGTTGTGGGGCTTAT	ZMA9095-518	This study
	282EFR	TTAGGGGAACCCCAAATGTT	ZMA7677-282	This study
	594EFR	TAGTCAGGGGAGCAGTAGGG	ZMA7802-594	This study
	405EFR	GGAGTATCAGGGCCAGTCCTA	ZMA9108-405	This study
	2104 EFR	CGTTGGCTCGTTTTGGTATT	2104	This study
	880EFR	GAGCAGGGCCAGTCCTATAA	ZMA9103-880	This study
	2412EFR	GCAGGGCCAGTCCTATTAGA	2412	This study
	2103EFR	CAGCAGGGCCAGTCCTATTA	2103, 2360	This study
F (±2100 bp)			all
forward
	Lys7700L	AAGCAATAGCCTTTTAAGC		[1]
reverse
	Arg9820H	AACCRAAATTTAYTRAGTCGAAAT		[1]
internal forward
	282FFi	CCATGCCCTGGGACATATAC	ZMA7677-282	This study
	405FFi	CCAACACCCCTAATTCCAGT	ZMA9108-405	This study
	2104FFi	AGGACACATGCTCCCAGAAG	2104	This study
	880FFi	ACCCCAACACCCTTAATTCC	ZMA9103-880, 2360	This study
	2103FFi	AGGACATATGCTCCCAGAGG	2103	This study
	2412FFi	GCACCCCAACACCCTTAAT	2412	This study
internal reverse
	282FRi	CCGTAGACTCCGTCTGCAAT	ZMA7677-282, ZMA9095-518	This study
	405FRi	CATGTAAGCCGTGGAATCCT	ZMA9108-405	This study
	2104FRi	AAGGTTGAGCCGTAGACACC	2104, ZMA7802-594	This study
	880FRi	AAACCGTGAAATCCTGTTGC	ZMA9103-880	This study
	2103FRi	CAATTGTAAAGGGGGCTTCA	2412, 2103, 2360	This study
F-G (±800 bp)
forward
	518FGF	GTAGGATTTTGGCTCCCACA	ZMA9095-518	This study
	282FGF	TCCCACAAAATAACCCAGACA	ZMA7677-282	This study
	594FGF	GGATTCTGGCTTCCACAAAA	ZMA7802-594	This study
	405FGF	TCCTCAAAATAACCCGGACA	ZMA9108-405	This study
	2104FGF	TCCTCCTCATCGTTGGATTC	2104	This study
	880FGF	CCCGGACACAGAAAAACTGT	ZMA9103-880, 2412	This study
	2103FGF	GGATTCTGGCTTCCACAAAA	2103	This study
	2360FGF	ACAACCCGGACACAGAAAAG	2360	This study
reverse
	518FGR	CATGCCAGTGGGAGGAGTAT	ZMA9095-518	This study
	282FGR	GGTTGGCTAATCATGCCAGT	ZMA7677-282	This study
	594FGR	TGGAAGGAGTATGGTGGTTGA	ZMA7802-594	This study
	405FGR	CACGCCAGTGGAAGGAGTAT	ZMA9108-405	This study
	2104FGR	AAGGAGCATGGTGGTTGAAA	2104	This study
	880FGR	TCATGCCAGTGGAAGGAGTA	ZMA9103-880, 2412, 2360	This study
	2103FGR	TTCGCTAAGAAGTGGGTTCA	2103	This study
G (±1900 bp)
forward
	Arg9820L	ATTTCGACTYAGTAAATTTYGGTT	all	[1]
reverse
	Leu11720H	CATTACTTTTACTTGGRNTTGCACC	all	[1]
internal forward
	518GFi	ATATCGCCTTCGAGGCTACC	ZMA9095-518	This study
	282GFi	TCATCGCCTTTTCTTCAACC	ZMA7677-282	This study
	594GFi	TACAAGCCTCCCTGATCGTT	ZMA7802-594	This study
	405GFi	CTCCTGCAAGCCTCCCTAAT	ZMA9108-405	This study
	2104GFi	TCGTTGCCTTCTCTTCAACA	2104	This study
	880GFi	CAAGCCTCCCTAATCATTGC	ZMA9103-880	This study
	2412GFi	ATGCTTATCCTCCTGCAAGC	2412	This study
	2103GFi	TCCCTGATCATTGCCTTCTC	2103	This study
	2360GFi	CAAGCCTCCCTAATTGTTGC	2360	This study
internal reverse
	518GRi	GGGGGAAGTGCTATGTTTGA	ZMA9095-518, ZMA9108-405, 2104	This study
	282GRi	TTGTTCACGGAGACCAGTTG	ZMA7677-282	This study
	594GRi	CCAGGGGGATCAGTTAAACA	ZMA7802-594	This study
	880GRi	TTTATTGTTGGGGGAAGTGC	ZMA9103-880, 2412	This study
	2103GRi	TATCGTTGGGGGAAGTGCTA	2103	This study
	2360GRi	AAGATTGTTCAAGGGGACCA	2360	This study
H (±1300 bp)
forward
	518HF	TAGATTGTGATTCTAAAAATGA	ZMA9095-518, 2360	This study
	282HFi	TGCACCGAGAAGAGTTGTTAAA	ZMA7677-282	This study
	594HFi	CCCTCTCTATGCACCAAGAA	ZMA7802-594	This study
	405HFi	GGGTTAAATCCTCTCTACACACCA	ZMA9108-405	This study
	2104HFi	CCAAGAAGAGTTACGAAACACAGA	2104	This study
	880HFi	CCCTCTCTACACACCAAGAAGA	ZMA9103-880	This study
	2412HFi	CGCACCAAGAAGAGTTGTGA	2412, 2103	This study
reverse
	518HR	ATTTTTCGAATATCCTGCTC	ZMA9095-518, ZMA7677-282	This study
	594HR	ATTTTTCGGATGTCCTGYTC	all except ZMA9095-518, ZMA7677-282	This study
I (±1600 bp)
forward
	SND512660L	ATTGTAGCATTTTCAACATC	all except ZMA9108-405	[1]
	405IF	ATYGTAGCATTTTCTACATC	ZMA9108-405	This study
reverse
	SCB14280H	GTGTCTGCTGTGTAGTGYAT	all except ZMA9095-518 and ZMA9108-405	[1]
	518IR	TTTTCAGGTCACAGGTCTTGG	ZMA9095-518	This study
	405IR	TAGGAAGAGGCCTGTGAGGA	ZMA9108-405	This study
internal forward
	518IFi	TCCCCAATCAATGAAAACAA	ZMA9095-518	This study
	282IFi	TACGAAAAAGCAGGGCCTAA	ZMA7677-282	This study
	2104IFi	TGTTACAATCCTCGGCCTTC	2104	This study
	880IFi	CAGGACCTAAGGGGATGTCA	ZMA9103-880	This study
	2412IFi	CGCCTGTCAAAACCACTACA	2412	This study
	2360IFi	AAGGGAATGTCAGCCCAAAT	2360	This study
internal reverse
	282IRi	ACCCTGAAGCATGAGGTAGC	ZMA7677-282	This study
	2104IRi	TCCTGAGGCGTGAGGTAGTT	2104	This study
	880IRi	TGAAGCGTGAGGTAGTTGGTC	ZMA9103-880	This study
	2412IRi	TATCCTGGGGCATGAGGTAG	2412	This study
M1 (±1400-1600 bp)
forward
	518M1F	GAAAAATCAAYGTTGTRTTCAACTATAA	ZMA9095-518, ZMA7677-282, ZMA9108-405, 2104, 2412, 2103	This study
	594M1F	GACCTTCCAACGCCATCTAA	ZMA7802-594	This study
	880M1F	AACGCCGTCCAATATCTCAT	ZMA9103-880	This study
	2360M1F	GGCCCACATCATACGAAAAG	2360	This study
reverse
	Pro15500H	AGAATTYTGGCTTTGGGTGCCA	all except ZMA9095-518 and ZMA9103-880	[1]
	518M1R	AGAATTTTGGCCTTGGGTGCCA	ZMA9095-518	This study
	880M1R	CAGGCTCCCTGTACCTTAGC	ZMA9103-880	This study
internal forward
	518M1Fi	GTCCTGCCATGAGGACAAAT	ZMA9095-518	This study
	282M1Fi	TCACCAAACTGGGTCAAACA	ZMA7677-282	This study
	405M1Fi	TACACCAAACCGGGTCAAAC	ZMA9108-405, 2104	This study
	880M1Fi	GCAGGCACTAGCATTGTTCA	ZMA9103-880	This study
	2412M1Fi	TTTTGAGGCGCCACAGTTAT	2412	This study
	2103M1Fi	CTCACCCGATTCTTTGCATT	2103	This study
internal reverse
	594M1Ri	GATGGCGTAGGCAAATAGGA	ZMA7802-594	This study
	2360M1Ri	TGACCCCTCCGAGTTTATTG	2360	This study
M2 (±1400-1600 bp)
forward
	SThr15300L	AAAACATCGGTCTTGTAAGCC	all	[1]
reverse
	12S600H	TCGATTATAGAACAGGCTCCTCT	all	[1]
internal forward
	518M2Fi	CTACAACGATTTCCGGGCTA	ZMA9095-518	This study
	282M2Fi	GACCGACAAGCAGACAAACA	ZMA7677-282	This study
	594M2Fi	CCGCTCACTCACTCCATTTT	ZMA7802-594	This study
	405M2Fi	AGCAACTCACTCGCTCCATT	ZMA9108-405	This study
	2104M2Fi	CCGTTTAACCGGAAAACAAA	2104	This study
	880M2Fi	ACCGCTAAACGACTTGCTTG	ZMA9103-880	This study
	2412M2Fi	GGGCTCCGCCTAAATAAAAT	2412	This study
	2103M2Fi	GGGTAATGCCACACGAGTTT	2103	This study
	2360M2Fi	CGCAAAACCCCTTACAAAGA	2360	This study
internal reverse
	518M2Ri	ACCGACTCTGTTGGCTATCG	ZMA9095-518	This study
	282M2Ri	GGCCAGGACCAAACCTCTAT	ZMA7677-282	This study
	594M2Ri	TTTTCACGGGTGTGCAGATA	ZMA7802-594	This study
	405M2Ri	AAGACCAGGACCAAGCCTTT	ZMA9108-405	This study
	2104M2Ri	CGCTCCTAACCACTCTTTGG	2104	This study
	880M2Ri	AGGTCAGGACCAAACCTGTG	ZMA9103-880	This study
	2412M2Ri	ATTTTCACGGGAATGCAGAT	2412	This study
	2103M2Ri	TAATAGCAAGGCCAGGACCA	2103	This study
	2360M2Ri	CGCTCCTAACCACTCTTTGG	2360	This study
* Nomenclature of fragment follows Zhang et al. (2008). The additional fragments E-F and F-G are added to make fragments E and F and F and G overlap.
** The sample ID of individual newts corresponds to additional file 1.
References:
1. Zhang P, Papenfuss TJ, Wake MH, Qu LH, Wake DB: Phylogeny and biogeography of the family Salamandridae (Amphibia: Caudata) inferred from complete mitochondrial genomes. Molecular Phylogenetics and Evolution 2008, 49(2):586-597.
2. Babik W, Branicki W, Crnobrnja-Isailovic J, Cogalniceanu D, Sas I, Olgun K, Poyarkov NA, Garcia-Paris M, Arntzen JW: Phylogeography of two European newt species- discordance between mtDNA and morphology. Molecular Ecology 2005, 14(8):2475-2491.
