# Supplementary material for: Unraveling the rapid radiation of crested newts (Triturus cristatus superspecies) using complete mitogenomic sequences
Source: BMC Evol Biol. 2011 Jun 14;11:162. doi: 10.1186/1471-2148-11-162 (PMC3224112; doi:10.1186/1471-2148-11-162)
Supplement: Additional file 4 — Models of sequence evolution. Models of sequence evolution for different data partitions as suggested by MrModeltest. [file 1471-2148-11-162-S4.XLS]

## Sheet: Sheet1
Additional file 4: Models of sequence evolution . Models of sequence evolution for different data partitions as suggested by MrModeltest.
6 partitions	# characters	Model	16 partitions	# characters	Model	29 partitions	# characters	Model	42 partitions	# characters	Model
12S	931	GTR+I	12S	931	GTR+I	12S	931	GTR+I	12S	931	GTR+I
16S	1572	GTR+G+I	16S	1572	GTR+G+I	16S	1572	GTR+G+I	16S	1572	GTR+G+I
tRNAs	1538	GTR+G+I	tRNAs	1538	GTR+G+I	tRNAs	1538	GTR+G+I	tRNAs	1538	GTR+G+I
1st pos	3797	GTR+G+I	ATP6	684	GTR+G+I	ATP6 1st and 2nd pos	456	HKY+G+I	ATP6 1st pos	228	HKY+G
2nd pos	3791	GTR+I	ATP8	168	HKY+I	ATP6 3rd pos	228	GTR+G	ATP6 2nd pos	228	GTR+I
3rd pos	3791	GTR+G+I	COI	1551	GTR+G+I	ATP8 1st and 2nd pos	112	HKY+I	ATP6 3rd pos	228	GTR+G
			COII	688	GTR+I	ATP8 3rd pos	56	HKY+G	ATP8 1st pos	56	HKY+I
			COIII	784	GTR+G	COI 1st and 2nd pos	1034	HKY+G+I	ATP8 2nd pos	56	HKY+I
			CytB	1141	GTR+G+I	COI 3rd pos	517	GTR+G	ATP8 3rd pos	56	GTR+G
			ND1	967	GTR+G	COII 1st and 2nd pos	459	K80+G+I	COI 1st pos	517	GTR+G+I
			ND2	1039	GTR+G	COII 3rd pos	229	GTR+G	COI 2nd pos	517	HKY+I
			ND3	348	GTR+I	COIII 1st and 2nd pos	523	HKY+I	COI 3rd pos	517	GTR+G
			ND4	1378	GTR+G	COIII 3rd pos	261	GTR+G	COII 1st pos	230	SYM+G
			ND4L	297	HKY+G	CytB 1st and 2nd pos	761	HKY+I	COII 2nd pos	229	HKY+I
			ND5	1815	GTR+G+I	CytB 3rd pos	380	GTR+G	COII 3rd pos	229	GTR+G
			ND6	519	HKY+G+I	ND1 1st and 2nd pos	645	GTR+I	COIII 1st pos	262	K80+I
						ND1 3rd pos	322	HKY+G	COIII 2nd pos	261	HKY+I
						ND2 1st and 2nd pos	693	GTR+G+I	COIII 3rd pos	261	GTR+G+I
						ND2 3rd pos	346	GTR+G	CytB 1st pos	381	GTR+G
						ND3 1st and 2nd pos	232	GTR+G	CytB 2nd pos	380	GTR+G
						ND3 3rd pos	116	HKY+G	CytB 3rd pos	380	GTR+G
						ND4 1st and 2nd pos	919	GTR+G	ND1 1st pos	323	SYM+G
						ND4 3rd pos	459	GTR+G	ND1 2nd pos	322	GTR+I
						ND4L 1st and 2nd pos	198	GTR+I	ND1 3rd pos	322	HKY+G
						ND4L 3rd pos	99	HKY+I	ND2 1st pos	347	GTR+G
						ND5 1st and 2nd pos	1210	GTR+G+I	ND2 2nd pos	346	HKY+G
						ND5 3rd pos	605	GTR+G	ND2 3rd pos	346	GTR+G
						ND6 1st and 2nd pos	346	HKY+I	ND3 1st pos	116	K80+G
						ND6 1st and 2nd pos	173	HKY+G	ND3 2nd pos	116	GTR+I
									ND3 3rd pos	116	HKY+G
									ND4 1st pos	460	HKY+G
									ND4 2nd pos	459	GTR+I
									ND4 3rd pos	459	GTR+G
									ND4L 1st pos	99	K80+G
									ND4L 2nd pos	99	HKY+I
									ND4L 3rd pos	99	HKY+G
									ND5 1st pos	605	GTR+G
									ND5 2nd pos	605	GTR+G
									ND5 3rd pos	605	GTR+G
									ND6 1st pos	173	GTR+G
									ND6 2nd pos	173	GTR+G
									ND6 3rd pos	173	GTR+G
